# Supplementary material for: Molecular Correlates of Diapause in Aphidoletes aphidimyza
Source: Insects. 2024 Apr 23;15(5):299. doi: 10.3390/insects15050299 (PMC11122395; doi:10.3390/insects15050299)
Supplement: Supplementary file 1 [file insects-15-00299-s001.zip]

Archive with 15 entries (15 files):
- supplementary/Figure S1.png
- supplementary/Figure S10.png
- supplementary/Figure S11.png
- supplementary/Figure S12.png
- supplementary/Figure S13.png
- supplementary/Figure S14.png
- supplementary/Figure S2.png
- supplementary/Figure S3.jpg
- supplementary/Figure S4.jpg
- supplementary/Figure S5.png
- supplementary/Figure S6.png
- supplementary/Figure S7.png
- supplementary/Figure S8.png
- supplementary/Figure S9.png
- supplementary/Table S1.pdf
